# Supplementary material for: Segatella copri Outer-Membrane Vesicles Are Internalized by Human Macrophages and Promote a Pro-Inflammatory Profile
Source: Int J Mol Sci. 2025 Apr 11;26(8):3630. doi: 10.3390/ijms26083630 (PMC12027123; doi:10.3390/ijms26083630)
Supplement: Supplementary file 1 [file ijms-26-03630-s001.zip]

Archive with 1 entries (1 files):
- ijms-3532266-supplementary.pdf
